# Supplementary material for: Developmental Toxicity and Thyroid-Disrupting Effects of Combined Exposure to Pb(II) and 210Pb(II) in Zebrafish Embryos
Source: Toxics. 2026 Apr 26;14(5):372. doi: 10.3390/toxics14050372 (PMC13210810; doi:10.3390/toxics14050372)
Supplement: Supplementary file 1 [file toxics-14-00372-s001.zip]

Archive with 1 entries (1 files):
- toxics-4247291-supplementary.pdf
